# Supplementary material for: Endothelial MICU1 protects against vascular inflammation and atherosclerosis by inhibiting mitochondrial calcium uptake
Source: J Clin Invest. 2025 Apr 1;135(7):e181928. doi: 10.1172/JCI181928 (PMC11957702; doi:10.1172/JCI181928)
Supplement: Supporting data values [file jci-135-181928-s285.xlsx]

## Sheet: Figure 1H
CXCL1			CXCL2			CXCL3			CX3CL1			IL2A			IL15			CCL5			VEGFC			MYD88			CSF1			IFNβ1			IL6			CXCL10
siNC	siMICU1		siNC	siMICU1		siNC	siMICU1		siNC	siMICU1		siNC	siMICU1		siNC	siMICU1		siNC	siMICU1		siNC	siMICU1		siNC	siMICU1		siNC	siMICU1		siNC	siMICU1		siNC	siMICU1		siNC	siMICU1
1.00471	2.32944		1.00005	4.87367		1.00616	4.05749		1.00406	2.17453		1.00541	15.883		1.03676	6.57438		1.00154	27.2134		1.00049	2.39819		1.01219	5.40881		1.00823	3.45148		1.05704	4.68248		1.00506	5.64216		1.00869	117.795
1.00406	1.95687		1.00291	1.49637		1.00001	0.790725		1.66504	2.77827		1.04183	1.86024		1.50666	1.83819		0.861732	16.6798		1.3724	2.43681		1.25002	3.4237		1.07117	1.7486		0.732047	2.47289		4.57934	3.21548		2.44534	33.301
1.08395	2.39564		1.16127	3.0953		0.986381	2.39446		1.39972	2.42175		1.0177	7.94699		1.42968	37.734		2.08016	44.0216		1.59304	4.53766		1.21767	5.68522		1.27091	2.81026		1.24401	6.44332		2.06508	11.3925		3.27444	223.668
1.00086	2.16659		1.00195	1.68972		1.00195	1.56932		1.00101	1.99489		1.01011	1.29762		1.00217	1.29329		1.00291	47.523		1.00038	1.15267		1.00376	2.27725		1.0133	2.02095		1.0458	16.6003		1.00616	1.02743		1.00022	63.4526
0.868873	3.20382		1.00049	8.34218		1.00195	4.83482		1.01505	9.90478		1.68325	4.84596		1.10958	7.71926		0.953273	98.1522		1.44415	2.44565		1.04166	10.4158		1.00022	5.2155		0.957548	84.5479		0.890245	2.05188		0.841135	169.713

## Sheet: Figure 2A
VCAM1
siNC	siMICU1	siNC+LPS	siMICU1+LPS
1.00049	8.12747	331.993	839.967
1.04268	2.3046	132.987	291.069
1.00005	9.5472	241.639	677.053
0.372571	4.1369	407.998	802.924
1.0001	2.47335	146.334	281.22
1.0001	7.34534	153.416	464.695

## Sheet: Figure 2B
IL6
siNC	siMICU1	siNC+LPS	siMICU1+LPS
1.00086	7.499	3.59262	21.2715
1.00015	0.986256	2.98453	7.08033
1.00038	3.60554	4.05606	43.7511
1.00737	5.68417	3.77225	16.5212
1.00022	1.19937	4.85751	13.0415
1.00195	3.38828	4.11878	43.8969

## Sheet: Figure 2C
TNFα
siNC	siMICU1	siNC+LPS	siMICU1+LPS
1	0.6997	9.88549	18.9051
0.624165	1.64864	15.972	35.9898
1.01505	2.22649	7.9211	10.3996
1.02317	3.08593	4.25816	10.3746
1.04268	1.5482	5.26293	12.1346
1.00346	0.960394	11.8602	18.9508

## Sheet: Figure 2D
MCP-1
siNC	siMICU1	siNC+LPS	siMICU1+LPS
1.00029	1.12414	6.07219	10.2439
1.00406	0.431685	3.06492	4.9389
1.00869	0.913969	2.68557	5.10508
1	0.838234	2.7607	3.52274
1.0001	0.602937	3.29882	5.00655
1.00346	0.906553	2.33015	4.87551

## Sheet: Figure 2E
CXCL-10
siNC	siMICU1	siNC+LPS	siMICU1+LPS
1.00318	257.111	42.8301	2336.3
1.00015	70.549	44.4774	916.643
1.00029	322.961	45.7454	3082.82
1.00038	261.436	53.6363	2264.75
1.00376	88.9048	59.9823	897.989
1.0006	320.69	40.5064	2614.83

## Sheet: Figure 2F
VCAM1
Ad-NC	Ad-MICU1	Ad-NC+LPS	Ad-MICU1+LPS
1.05239	0.810443	301.549	240.589
1.00029	0.634571	200.279	203.204
1.00086	0.870739	295.797	186.054
1.00029	0.820204	396.415	337.802
1.01061	0.760234	308.153	83.7563
0.943245	0.663541	582.641	214.195

## Sheet: Figure 2G
TNFα
Ad-NC	Ad-MICU1	Ad-NC+LPS	Ad-MICU1+LPS
1	0.444458	4.30042	3.22035
1.02393	0.920563	9.78112	6.98851
0.779733	1.18991	2.47097	1.28637
1.19921	0.863971	5.77794	1.92186
1.77554	2.62529	2.70358	1.74409
1	0.120998	6.61022	3.74847

## Sheet: Figure 2H
IL-6
Ad-NC	Ad-MICU1	Ad-NC+LPS	Ad-MICU1+LPS
1.0001	0.919111	5.76822	2.32254
1.00015	0.996564	8.31492	6.63846
1.0006	0.997265	6.50567	5.48395
1.0001	0.967613	6.26037	2.76302
1.00001	0.785508	8.81572	6.85046
1.00346	1.19127	8.25589	5.85859

## Sheet: Figure 2I
MCP-1
Ad-NC	Ad-MICU1	Ad-NC+LPS	Ad-MICU1+LPS
1.00073	0.957792	10.8873	7.16024
1.01756	0.913084	8.67479	7.6483
1.00049	1.08684	14.4702	7.03736
1.00174	1.07614	8.11655	5.60924
1.00154	0.980744	13.9715	5.54995
1.06824	1.38514	13.4433	8.0012

[truncated: 97 more sheets: Figure 2J, Figure 3A, Figure 3B, Figure 3C, Figure 3D, Figure 3E, Figure 3F, Figure 3G, Figure 3H, Figure 3I, Figure 3J, Figure 3K, Figure 3L, Figure 4A, Figure 4B, Figure 4C, Figure 4D, Figure 4E, Figure 4F, Figure 4G …]
